# Supplementary material for: Switching of Photocatalytic Tyrosine/Histidine Labeling and Application to Photocatalytic Proximity Labeling
Source: Int J Mol Sci. 2022 Oct 2;23(19):11622. doi: 10.3390/ijms231911622 (PMC9569449; doi:10.3390/ijms231911622)
Supplement: Supplementary file 1 [file ijms-23-11622-s001.zip]

Archive with 1 entries (1 files):
- ijms-1921671-supplementary.pdf
